# Supplementary material for: A Novel Chimeric Molecule of Heparanase and Ig-Fc Enables Histochemical and Cytochemical Detection of O-sulfated Heparan Sulfate
Source: Int J Mol Sci. 2025 Nov 22;26(23):11293. doi: 10.3390/ijms262311293 (PMC12691714; doi:10.3390/ijms262311293)
Supplement: Supplementary file 1 [file ijms-26-11293-s001.zip]

Archive with 1 entries (1 files):
- Table S1 251030KIS 1053am.xlsx
