# Supplementary material for: A Novel Chimeric Molecule of Heparanase and Ig-Fc Enables Histochemical and Cytochemical Detection of O-sulfated Heparan Sulfate
Source: Int J Mol Sci. 2025 Nov 22;26(23):11293. doi: 10.3390/ijms262311293 (PMC12691714; doi:10.3390/ijms262311293)
Supplement: Supplementary file 1 [file ijms-26-11293-s001.zip › Table S1 251030KIS 1053am.xlsx]

## Sheet: Samples View Report for 250521g
Table S1 Sample report from liquid chromatography/mass spectrometry analysis of peptide fragments derived from CBB-stained gel bands (A, B, C, D).
250521gel_8sample				Total Spectrum Count
#	Name	Accession Number	Molecular Weight	A	A_ctrl	B	B_ctrl	C	C_ctrl	D	D_ctrl
1	Spectrin alpha chain, non-erythrocytic 1 OS=Homo sapiens OX=9606 GN=SPTAN1 PE=1 SV=3	Q13813|SPTN1_HUMAN	285 kDa	1971	3	1254	1	1	0	3	0
2	Cluster of Actin, cytoplasmic 1 OS=Homo sapiens OX=9606 GN=ACTB PE=1 SV=1 (P60709|ACTB_HUMAN)	P60709|ACTB_HUMAN [9]	42 kDa	93	0	135	6	1745	118	831	51
3	Cluster of Spectrin beta chain, non-erythrocytic 1 OS=Homo sapiens OX=9606 GN=SPTBN1 PE=1 SV=2 (Q01082|SPTB2_HUMAN)	Q01082|SPTB2_HUMAN [4]	275 kDa	2574	21	302	0	4	0	0	0
4	Cluster of Alpha-actinin-4 OS=Homo sapiens OX=9606 GN=ACTN4 PE=1 SV=2 (O43707|ACTN4_HUMAN)	O43707|ACTN4_HUMAN [4]	105 kDa	739	0	1494	9	95	0	74	0
5	Cluster of Keratin, type II cytoskeletal 1 OS=Homo sapiens OX=9606 GN=KRT1 PE=1 SV=6 (P04264|K2C1_HUMAN)	P04264|K2C1_HUMAN [17]	66 kDa	125	114	98	166	58	86	218	66
6	Cluster of Keratin, type I cytoskeletal 10 OS=Homo sapiens OX=9606 GN=KRT10 PE=1 SV=6 (P13645|K1C10_HUMAN)	P13645|K1C10_HUMAN [13]	59 kDa	87	55	40	101	18	22	111	14
7	Cluster of Myosin-9 OS=Homo sapiens OX=9606 GN=MYH9 PE=1 SV=4 (P35579|MYH9_HUMAN)	P35579|MYH9_HUMAN [4]	227 kDa	356	0	48	0	0	1	0	0
8	Cluster of Filamin-A OS=Homo sapiens OX=9606 GN=FLNA PE=1 SV=4 (P21333|FLNA_HUMAN)	P21333|FLNA_HUMAN [3]	281 kDa	376	1	11	0	1	0	0	0
9	Cluster of Ras GTPase-activating-like protein IQGAP1 OS=Homo sapiens OX=9606 GN=IQGAP1 PE=1 SV=1 (P46940|IQGA1_HUMAN)	P46940|IQGA1_HUMAN [2]	189 kDa	149	0	61	0	1	0	0	0
10	Keratin, type I cytoskeletal 9 OS=Homo sapiens OX=9606 GN=KRT9 PE=1 SV=3	P35527|K1C9_HUMAN	62 kDa	25	34	22	8	2	18	45	3
11	Albumin OS=Homo sapiens OX=9606 GN=ALB PE=1 SV=2	P02768|ALBU_HUMAN	69 kDa	10	14	15	17	6	13	8	8
12	Cluster of Tubulin alpha-1B chain OS=Homo sapiens OX=9606 GN=TUBA1B PE=1 SV=1 (P68363|TBA1B_HUMAN)	P68363|TBA1B_HUMAN [6]	50 kDa	2	1	4	0	27	2	6	0
13	Cluster of Unconventional myosin-Ig OS=Homo sapiens OX=9606 GN=MYO1G PE=1 SV=2 (B0I1T2|MYO1G_HUMAN)	B0I1T2|MYO1G_HUMAN [2]	116 kDa	8	0	31	0	0	0	0	0
14	Cluster of Unconventional myosin-Va OS=Homo sapiens OX=9606 GN=MYO5A PE=1 SV=2 (Q9Y4I1|MYO5A_HUMAN)	Q9Y4I1|MYO5A_HUMAN [3]	215 kDa	2	0	36	0	0	0	0	0
15	Cluster of Elongation factor 1-alpha 1 OS=Homo sapiens OX=9606 GN=EEF1A1 PE=1 SV=1 (P68104|EF1A1_HUMAN)	P68104|EF1A1_HUMAN [2]	50 kDa	2	4	3	2	10	5	6	4
16	Eukaryotic initiation factor 4A-III OS=Homo sapiens OX=9606 GN=EIF4A3 PE=1 SV=4	P38919|IF4A3_HUMAN	47 kDa	0	1	0	0	29	1	0	0
17	Lymphocyte-specific protein 1 OS=Homo sapiens OX=9606 GN=LSP1 PE=1 SV=1	P33241|LSP1_HUMAN	37 kDa	0	0	0	0	12	0	19	0
18	Coronin-1C OS=Homo sapiens OX=9606 GN=CORO1C PE=1 SV=1	Q9ULV4|COR1C_HUMAN	53 kDa	1	0	10	0	16	0	4	0
19	Cluster of Tubulin beta chain OS=Homo sapiens OX=9606 GN=TUBB PE=1 SV=2 (P07437|TBB5_HUMAN)	P07437|TBB5_HUMAN [8]	50 kDa	0	0	2	0	14	0	12	0
20	Gelsolin OS=Homo sapiens OX=9606 GN=GSN PE=1 SV=1	P06396|GELS_HUMAN	86 kDa	0	0	20	0	0	0	0	0
21	Cluster of Eukaryotic initiation factor 4A-I OS=Homo sapiens OX=9606 GN=EIF4A1 PE=1 SV=1 (P60842|IF4A1_HUMAN)	P60842|IF4A1_HUMAN [2]	46 kDa	0	0	0	0	19	0	0	0
22	Plectin OS=Homo sapiens OX=9606 GN=PLEC PE=1 SV=3	Q15149|PLEC_HUMAN	532 kDa	17	0	0	0	0	0	0	0
23	Coronin-2B OS=Homo sapiens OX=9606 GN=CORO2B PE=1 SV=4	Q9UQ03|COR2B_HUMAN	55 kDa	0	0	0	0	10	0	1	0
24	Twinfilin-2 OS=Homo sapiens OX=9606 GN=TWF2 PE=1 SV=2	Q6IBS0|TWF2_HUMAN	40 kDa	0	0	0	0	0	0	11	0
25	Multifunctional protein CAD OS=Homo sapiens OX=9606 GN=CAD PE=1 SV=3	P27708|PYR1_HUMAN	243 kDa	7	0	2	0	0	0	0	0
26	LIM domain and actin-binding protein 1 OS=Homo sapiens OX=9606 GN=LIMA1 PE=1 SV=1	Q9UHB6|LIMA1_HUMAN	85 kDa	0	0	0	0	6	0	4	0
27	Erlin-2 OS=Homo sapiens OX=9606 GN=ERLIN2 PE=1 SV=1	O94905|ERLN2_HUMAN	38 kDa	0	0	0	0	0	0	9	0
28	Cluster of Guanine nucleotide-binding protein G(i) subunit alpha-2 OS=Homo sapiens OX=9606 GN=GNAI2 PE=1 SV=3 (P04899|GNAI2_HUMAN)	P04899|GNAI2_HUMAN [7]	40 kDa	0	0	0	0	0	0	6	0
END OF FILE
